# Supplementary material for: The NAC Transcription Factors CjNAC43 and CjNAC54 Act as Positive Regulators of Leaf Senescence in Clerodendrum japonicum
Source: Int J Mol Sci. 2025 Dec 22;27(1):133. doi: 10.3390/ijms27010133 (PMC12785693; doi:10.3390/ijms27010133)
Supplement: Supplementary file 1 [file ijms-27-00133-s001.zip]

Archive with 13 entries (13 files):
- Figure S1. Schematic diagram of leaf sampling and phenotypic progression in Clerodendrum japonicum..pdf
- Figure S2. Phylogenetic analysis of CjNAC43 and CjNAC54 with NAC Proteins in Arabidopsis thaliana.pdf
- Figure S3. Validation of the Virus-Induced Gene Silencing (VIGS) system in Clerodendrum japonicum using.pdf
- Table S1 Summary of RNA-Seq data quality control.pdf
- Table S10 Primers used for VIGS vector construction.pdf
- Table S2 Base composition and GC content of RNA-Seq data.pdf
- Table S3 Read mapping statistics against the Clerodendrum japonicum full-length transcriptome reference.pdf
- Table S4 List of up-regulated differentially expressed genes (DEGs) in Fle compared to Ule.pdf
- Table S5 List of down-regulated differentially expressed genes (DEGs) in Fle compared to Ule.pdf
- Table S6 Identified NAC transcription factor genes in the Clerodendrum japonicum transcriptome.pdf
- Table S7 List of differentially expressed NAC genes related to leaf senescence in Clerodendrum japonicu.pdf
- Table S8 Primers used for vector construction in this study.pdf
- Table S9 Primers used for qRT-PCR analysis in this study.pdf
